# Supplementary material for: Blue light‐induced stomatal opening is associated with species‐specific changes in primary metabolism but not with starch breakdown in guard cells
Source: New Phytol. 2025 Jun 11;248(5):2347–60. doi: 10.1111/nph.70257 (PMC12589703; doi:10.1111/nph.70257)
Supplement: Supplementary file 1 — Dataset S1 Metabolic data. [file NPH-248-2347-s002.xlsx]

## Sheet: Data from Figure 2, S5
Tobacco	Isobutyric acid	Lactate	Urea	Proline	Glycerol	Glycine	Fumarate	Serine	Threonine	Malate	Xylose	Aspartate	Pyroglutamate	Butyric acid	Xylulose	Threonic acid	Glutamate	Benzoic acid	Arabinose	Citrate	Quinic acid	Tagatose	Fructose	Glucose	Mannitol	myo-Inositol	Cafffeic acid cis	Sucrose	Quinic acid, 3-caffeoyl
0	0.0134348	0.48133	0.0177521	0.00670367	0.690526	0.153068	0.0307189	0.031426	0.00724307	0.286826	0.0121831	0.016511	0.546407	0.0521461	0.373052	0.0389599	0.00660202	0.00615609	0.00897111	0.116075	0.346796	0.268573	0.41681	0.340478	6.0179	0.505732	0.0239901	1.078	0.0301787
0	0.00411834	0.0981764	0.00367886	0.00899801	0.0760747	0.0422984	0.00583067	0.0099025	0.00140713	0.0512165	0.0185725	0.00361245	0.129481	0.0129702	0.114058	0.00782113	0.00709228	0.00549938	0.000959946	0.022883	0.0283726	0.0284819	0.0483392	0.0369064	0.881876	0.0957745	0.00839927	0.290251	0.0382717
0	0.00458861	0.210569	0.00820446	0.0083364	0.139509	0.0512346	0.00689054	0.0105163	0.0074497	0.115982	0.0160593	0.00184156	0.126229	0.0166405	0.0662862	0.0176373	0.0074497	0.00229517	0.0074497	0.0409332	0.0510959	0.0580214	0.10228	0.0820115	2.22043	0.205776	0.0122683	0.505009	0.0803651
10	0.00428811	0.0933219	0.0035311	0.00301476	0.106558	0.0339345	0.00984476	0.00625578	0.00125367	0.108695	0.0160923	0.00372373	0.146705	0.0141362	0.0973058	0.0149327	0.00383354	0.00510032	0.00510032	0.047996	0.0396298	0.0387181	0.0678802	0.0547914	0.307942	0.16755	0.00256591	0.385153	0.0428827
10	0.00592582	0.121784	0.00266325	0.0111682	0.0942252	0.0653681	0.00829054	0.00219205	0.00134298	0.113974	0.0319072	0.00353615	0.137397	0.0195549	0.117033	0.0200892	0.00364211	0.00803564	0.00803564	0.0543305	0.0593229	0.0545772	0.0841289	0.0734353	0.480077	0.21776	0.0130699	0.474475	0.0976226
10	0.00443306	0.108272	0.00820803	0.0100805	0.0906511	0.0893527	0.00807396	0.0369376	0.00683621	0.10551	0.0232282	0.00807257	0.135459	0.0193001	0.0566044	0.0164363	0.00610426	0.00897801	0.00897801	0.0542916	0.0520876	0.0486762	0.0828947	0.0699822	0.654424	0.169198	0.0121625	0.424991	0.103096
20	0.0147259	0.488048	0.0370482	0.046515	1.99685	0.123632	0.0239657	0.058636	0.0159856	0.424501	0.0147864	0.0189181	0.420186	0.0770159	0.387167	0.072633	0.0144907	0.0044095	0.016663	0.201615	0.647509	0.216479	0.35952	0.325047	2.09944	0.737532	0.0242322	1.23228	0.159521
20	0.0134097	0.559426	0.0571137	0.03456	1.8926	0.129302	0.0232946	0.0481335	0.0152775	0.484468	0.0146793	0.0165697	0.407668	0.102852	0.303685	0.106733	0.0248767	0.0261196	0.0358441	0.254824	1.08062	0.350892	0.530649	0.47219	1.63958	0.887514	0.0540202	1.48411	0.233643
20	0.0141056	1.02266	0.0671398	0.0283303	1.44933	0.243414	0.0211489	0.0903738	0.0172896	0.378922	0.0136306	0.0212396	0.358866	0.0769712	0.274928	0.0549305	0.0135963	0.00451628	0.0208008	0.190952	0.814799	0.230307	0.383374	0.351653	1.32249	0.611999	0.05248	0.733834	0.0751352
20	0.0128989	0.715078	0.0342701	0.198359	1.79187	0.107014	0.0173327	0.0149936	0.0222683	0.503135	0.0155669	0.00510164	0.295639	0.0834711	0.383335	0.103889	0.0045569	0.00491496	0.0303869	0.274129	0.8433	0.301048	0.458156	0.446965	5.23698	0.817235	0.0725664	1.26567	0.360969
30	0.0150942	0.524014	0.0477354	0.0137641	1.51986	0.11625	0.0287583	0.0176059	0.00789345	0.351664	0.0134521	0.017435	0.483521	0.0530298	0.477021	0.0543226	0.0132035	0.00567657	0.0153838	0.166551	0.463991	0.157623	0.257846	0.242816	1.32702	0.653637	0.0245678	1.00557	0.1396
30	0.0114129	0.783343	0.060294	0.102618	1.76451	0.164014	0.0183979	0.0844401	0.0223466	0.390128	0.0183558	0.0213475	0.274382	0.0754604	0.246816	0.076498	0.0162656	0.00371235	0.0229379	0.190219	0.420296	0.170524	0.282911	0.250763	1.36227	0.681969	0.0437264	1.196	0.343749
30	0.0120923	0.799512	0.0545726	0.0674098	1.54605	0.117462	0.0109816	0.0692714	0.021247	0.450154	0.0256712	0.0237372	0.328876	0.0803135	0.239701	0.0886486	0.0137185	0.027821	0.0333003	0.244139	0.966598	0.232034	0.359836	0.339743	1.59134	0.72646	0.072226	1.03377	0.213234
40	0.0037929	0.169486	0.00851387	0.015144	0.0902011	0.0504181	0.00561222	0.0247044	0.00482343	0.103532	0.0253545	0.00627428	0.108088	0.0167749	0.0918739	0.0153407	0.00326886	0.00117807	0.00751816	0.0543125	0.0463099	0.0467376	0.0789504	0.0727423	0.486913	0.15925	0.0125625	0.295415	0.121943
40	0.00437316	0.195105	0.0190172	0.0124587	0.11668	0.058424	0.00489044	0.0305248	0.00654406	0.116279	0.035213	0.0071612	0.110287	0.0206239	0.0784228	0.0226032	0.00382222	0.00142676	0.00196869	0.0612651	0.0804392	0.0385622	0.0668128	0.0665993	1.55691	0.189001	0.0135706	0.353021	0.138054
40	0.00313171	0.123248	0.00635657	0.0286236	0.0804902	0.0368073	0.00503843	0.0208712	0.00513428	0.0928503	0.0229637	0.00580523	0.0970638	0.0154537	0.0665765	0.0184443	0.00280997	0.00820692	0.00820692	0.0471953	0.0535772	0.0288339	0.0489042	0.0459427	0.418574	0.151012	0.0142169	0.290767	0.136601
60	0.0128922	0.689667	0.103593	0.0548353	1.828	0.21597	0.0245362	0.056621	0.0144525	0.403761	0.0160394	0.0165382	0.510286	0.0714724	0.248937	0.0801519	0.0175901	0.00498419	0.0267817	0.229838	0.833488	0.200328	0.331349	0.327318	3.94987	0.807741	0.0429463	1.60453	0.162424
60	0.0161287	1.04997	0.0609322	0.0821551	1.93718	0.161966	0.0231587	0.0444312	0.0271548	0.458363	0.0168495	0.0124937	0.444267	0.0742692	0.321999	0.0846431	0.0134112	0.00463929	0.0298856	0.254988	0.883882	0.21337	0.353131	0.315514	2.55601	0.767426	0.0815197	1.08392	0.325144
60	0.018032	0.859874	0.0674912	0.119397	2.1576	0.187754	0.0188413	0.105593	0.0181483	0.336547	0.0185636	0.0251019	0.40932	0.0616849	0.391912	0.0714494	0.00695486	0.0280693	0.0143381	0.151512	0.408536	0.136741	0.24029	0.237178	2.672	0.630119	0.0680631	0.964565	0.323264
Cowpea	Isobutyric acid	Lactate	Butyric acid-4H	Urea	Pyruvate	Glycine	beta-Alanine	Succinate	Fumarate	Serine	Malate	Xylose	Aspartate	Pyroglutamate	GABA	Erythronic acid	Glutamate	Tartaric acid	Citrate	Glucose	Mannose	allo-Inositol	myo-Inositol	Sucrose	Maltotriose
0	0.0515682	0.899851	0.00487701	0.0444787	0.0716366	0.0792259	0.0792259	0.00707188	0.0103019	0.0143049	0.0932394	0.00657558	0.00624644	0.135992	0.127362	0.00325879	0.0154672	0.0127477	0.643311	0.0718551	0.00909315	0.0482303	0.101101	0.367787	0.00570825
0	0.0303923	0.648386	0.00138999	0.0152909	0.0556896	0.206261	0.206261	0.00140608	0.00344243	0.0075692	0.0164574	0.0069229	0.00298381	0.0560805	0.0804167	0.000916502	0.00399248	0.000966484	0.253984	0.0467974	0.00691412	0.0361139	0.066823	0.339527	0.0039431
0	0.0436767	0.69645	0.00522096	0.0184157	0.144723	0.152178	0.152178	0.00430485	0.0397268	0.00382117	0.0830863	0.0125032	0.00256792	0.0551092	0.211177	0.00300758	0.0057996	0.0169348	0.727305	0.187315	0.0290844	0.0429598	0.142965	0.843002	0.0074414
0	0.121159	0.839954	0.00752199	0.0419491	0.0742219	0.0522214	0.0522214	0.00538169	0.0111294	0.0167908	0.114357	0.00696189	0.00637657	0.110265	0.174676	0.0017399	0.012854	0.021947	0.970636	0.142174	0.0183939	0.00218691	0.101999	0.720004	0.0104329
10	0.0422125	0.598271		0.0178718	0.0731816	0.0389336	0.0389336	0.00110888	0.00185003	0.00829236	0.0210705	0.0102546	0.00209093	0.0274659	0.136642	0.00119514	0.00431976	0.00283407	0.243715	0.0424136	0.00544471	0.0112875	0.0708764	0.400134	0.00472425
10	0.0450242	0.646036		0.0175417	0.0755089	0.0621472	0.0621472	0.00172614	0.00226729	0.0321457	0.0216853	0.0108009	0.00335884	0.0473948	0.14968	0.00157956	0.004084	0.00348205	0.249185	0.049019	0.00721613	0.0198857	0.094455	0.458535	0.00566987
10	0.0574588	0.888029	0.000882069	0.048712	0.102245	0.822898	0.822898	0.00329009	0.00443649	0.0282937	0.0386576	0.0111028	0.00562646	0.075217	0.198215	0.00190002	0.0116944	0.00964983	0.463386	0.0619049	0.0103163	0.0119259	0.0946451	0.500617	0.00523174
10	0.0421367	0.848407	0.00080953	0.0465708	0.107801	0.656034	0.656034	0.00289364	0.00968362	0.032753	0.0505118	0.0338966	0.0075573	0.121697	0.195637	0.00189329	0.0107738	0.00968599	0.406403	0.0813214	0.012543	0.0143547	0.0787466	0.529344	0.00526939
20	0.0295002	0.566973	0.00302674	0.027692	0.125529	0.0739312	0.0739312	0.00362634	0.00787158	0.0221244	0.0684155	0.00972345	0.0099999	0.106658	0.200776	0.00312934	0.0180942	0.0188297	0.611154	0.0773824	0.0135528	0.0094516	0.0964117	0.437126	0.00513719
20	0.0247364	0.456671	0.00682854	0.0161726	0.161966	0.0526534	0.0526534	0.00313976	0.0096956	0.0077349	0.0973468	0.00733599	0.00773151	0.102712	0.227179	0.00197448	0.0180916	0.0311219	0.744161	0.0991165	0.0176221	0.00863261	0.117471	0.667866	0.00886687
20	0.0265762	0.432601	0.00127737	0.0076468	0.0306317	0.0331473	0.03378	0.00143701	0.00217566	0.0104249	0.0399889	0.00868004	0.00443193	0.0473965	0.0826942	0.00159925	0.00444779	0.00854978	0.38145	0.0318594	0.00584372	0.0030659	0.0475139	0.31837	0.00375892
20	0.0404347	0.526428	0.00326205	0.0164419	0.0599958	0.0759108	0.0759108	0.00344996	0.00808712	0.0220834	0.0421723	0.012203	0.00845157	0.0944367	0.14077	0.00332745	0.00736438	0.00959137	0.558842	0.0459021	0.00829493	0.00996293	0.0791028	0.44419	0.0044242
30	0.0588781			0.0168094	0.0300488	0.140463	0.140501		0.00160185	0.0139447	0.00768511	0.0090017	0.00254667	0.0472138	0.0522977	0.000585857	0.000989669	0.000943854	0.0960534	0.0407177	0.00743407	0.00606425	0.0320591	0.0684263
30	0.0318452	0.427484		0.019299	0.0317831	0.0940693	0.0940693	0.000674928	0.000582749	0.0121498	0.0124745	0.00499405	0.00327164	0.0606463	0.0585867	0.000739174	0.00143959	0.00212063	0.149472	0.0479972	0.00885838	0.0120769	0.0362328	0.0731694	0.00847405
30	0.0707224	0.981698	0.00334898	0.0871718	0.354313	0.235277	0.235277	0.00508099	0.00830457	0.061121	0.0661151	0.021378	0.0214912	0.335925	0.48427	0.00957784	0.0151115	0.0287778	0.958714	0.341621	0.0686108	0.0570736	0.253474	0.59266	0.0219746
30	0.0849051	1.30584	0.009486	0.0845236	0.458189	0.387118	0.387118	0.0068023	0.0150256	0.0946303	0.191943	0.367484	0.0647338	0.837	0.46843	0.00616611	0.00837072	0.0634381	1.55423	0.373593	0.0762749	0.0769	0.276835	0.634815	0.0249978
40			0.000876443	0.0177128	0.103898	0.127897	0.127897	0.00169791	0.00435146	0.0124868	0.0312149	0.121564	0.011009	0.208498	0.0973165	0.000652711	0.00379245	0.00339773	0.236732	0.084288	0.0165584	0.0195982	0.0520246	0.131349	0.00533125
40	0.0340954	0.363546	0.000752239	0.0242712	0.0660301	0.108951	0.108951	0.00207596	0.0028012	0.0206047	0.022813	0.0394251	0.00975326	0.15033	0.110449	0.00154503	0.00409388	0.00375774	0.22529	0.0880322	0.0170693	0.0230848	0.0608545	0.116296	0.0155887
40	0.0716675	1.19001	0.00495539	0.091717	0.286818	0.451687	0.451687	0.00459083	0.014559	0.110763	0.127595	0.149289	0.0411113	0.578872	0.364963	0.00376771	0.0107391	0.0450802	0.968758	0.262564	0.0528826	0.0427372	0.169801	0.416728	0.0356927
40	0.062625	0.920907	0.00662424	0.0653603	0.220754	0.284708	0.284708	0.00500126	0.0133586	0.0593927	0.138627	0.122366	0.0434924	0.493342	0.331533	0.0039461	0.015864	0.0390712	0.924008	0.258701	0.0514357	0.0394511	0.174485	0.418093	0.0162661
60	0.0651343		0.0016161	0.0611861	0.0585947	0.24551	0.24551	0.00409539	0.00487795	0.0636028	0.0575801	0.149151	0.0285083	0.404927	0.128656	0.00256934	0.00423172	0.0114266	0.513098	0.153871	0.0321891	0.0445908	0.0927974	0.25742	0.0374471
60	0.0571459	0.309469	0.00241981	0.0115628	0.206526	0.30227	0.30227	0.00320707	0.0142295	0.0537735	0.0649355	0.469753	0.0358117	0.353282	0.151116	0.00155822	0.00345129	0.00535536	0.448614	0.193339	0.038475	0.036186	0.0965652	0.282909	0.0308054
60	0.0952588	1.40381	0.000476433	0.121568	0.157232	0.407317	0.407317	0.00375686	0.00338508	0.145707	0.0545247	0.192861	0.0317916	0.430623	0.176612	0.00310569	0.00522938	0.0058751	0.477414	0.187969	0.0389476	0.0474098	0.109952	0.343821	0.0477843
60	0.0471608	0.966243	0.00510011	0.0770344	0.173672	0.445393	0.445393	0.00519093	0.0145763	0.101334	0.119069	0.182814	0.0473852	0.589917	0.265376	0.0036104	0.0108464	0.0201888	0.699171	0.256129	0.0519862	0.0614333	0.146829	0.383162	0.0506043

## Sheet: Data from Figure 5a
Gentoype	Label	Isobutyric acid	Lactate	Urea	Glycine	Fumarate	Serine	Malate	Xylose	Aspartate	Pyroglutamate	GABA	Erythronic acid	Glutamate	Citrate	Glucose	myo-Inositol	Sucrose
Cowpea_1	Cowpea	0.684166	0.775806	0.59506	0.3179	0.114552	0.780715	0.274409	1.24436	0.460184	0.307356	0.92072	0.535772	0.45336	0.375634	0.378574	0.686639	0.704982
Cowpea_2	Cowpea	0.729737	0.837745	0.584068	0.507442	0.140389	3.02648	0.282416	1.31064	0.739232	0.530369	1.00857	0.708103	0.428617	0.384065	0.437531	0.915065	0.807877
Cowpea_3	Cowpea	0.931273	1.15155	1.62192	6.7191	0.274703	2.66381	0.503453	1.34729	1.2383	0.841712	1.33561	0.851761	1.22733	0.71421	0.552548	0.916906	0.882019
Cowpea_4	Cowpea	0.682938	1.10017	1.55062	5.35663	0.599601	3.08365	0.657836	4.11322	1.66325	1.36185	1.31823	0.848747	1.13071	0.626383	0.725855	0.762884	0.932634
Tobacco_1	Tobacco	0.580999	0.354353	0.357455	0.412827	0.679885	0.361991	0.718207	1.03123	0.50859	0.548692	0.518716	0.695423	0.543919	0.800418	0.357805	0.622643	0.616819
Tobacco_2	Tobacco	0.802893	0.462426	0.269602	0.795231	0.57255	0.126843	0.753092	2.04468	0.482971	0.513877	0.717552	0.935566	0.516758	0.906058	0.479555	0.809234	0.759866
Tobacco_3	Tobacco	0.600639	0.411119	0.830902	1.08701	0.557593	2.1374	0.697167	1.48851	1.10256	0.506629	0.708202	0.765449	0.866098	0.905408	0.457006	0.62877	0.680618

## Sheet: Data from Figure 5b
Genotype	Label	Isobutyric acid	Lactate	Urea	Glycine	Fumarate	Serine	Malate	Xylose	Aspartate	Pyroglutamate	GABA	Erythronic acid	Glutamate	Citrate	Glucose	myo-Inositol	Sucrose
Cowpea_1	Cowpea	0.478129	0.735221	0.922035	0.60366	0.487401	2.08298	0.891002	1.1799	2.20083	1.19356	1.35287	1.40286	1.89899	0.941963	0.690697	0.93402	0.770157
Cowpea_2	Cowpea	0.40092	0.592187	0.538482	0.429924	0.600342	0.72823	1.26779	0.890195	1.70159	1.14939	1.53077	0.885142	1.89872	1.14697	0.88469	1.13804	1.17669
Cowpea_3	Cowpea	0.430739	0.560974	0.254608	0.270653	0.134715	0.981489	0.520791	1.05329	0.975403	0.530388	0.557208	0.716929	0.466796	0.587923	0.284369	0.460307	0.560924
Cowpea_4	Cowpea	0.655352	0.682644	0.54745	0.619824	0.500747	2.07912	0.549226	1.48078	1.86007	1.05679	0.948535	1.49167	0.772893	0.861335	0.409711	0.766335	0.782603
Tobacco_1	Tobacco	1.99523	1.85317	3.75041	1.50404	1.65509	3.39298	2.80492	0.947548	2.58385	1.57154	2.82604	3.38256	2.056	3.36228	2.12266	2.7408	1.97348
Tobacco_2	Tobacco	1.8169	2.1242	5.78164	1.57302	1.60874	2.78525	3.20115	0.940682	2.26311	1.52472	3.77406	4.9706	3.52962	4.24964	3.08355	3.29815	2.37678
Tobacco_3	Tobacco	1.91118	3.88316	6.79659	2.96123	1.46055	5.22948	2.50375	0.873483	2.90093	1.3422	2.8244	2.55815	1.9291	3.18447	2.29641	2.27429	1.17523
Tobacco_4	Tobacco	1.74768	2.71523	3.46917	1.30187	1.19701	0.867605	3.3245	0.997562	0.696788	1.10572	3.0629	4.83816	0.646552	4.57159	2.91882	3.03698	2.02696

## Sheet: Data from Figure 5c
Gentoype	Label	Isobutyric acid	Lactate	Urea	Glycine	Fumarate	Serine	Malate	Xylose	Aspartate	Pyroglutamate	GABA	Erythronic acid	Glutamate	Citrate	Glucose	myo-Inositol	Sucrose
Cowpea_1	Cowpea	0.954277		0.559686	1.1469	0.0991848	1.31287	0.100086	1.09232	0.560486	0.528343	0.352391	0.262635	0.103866	0.148046	0.363436	0.310583	0.120558
Cowpea_2	Cowpea	0.516137	0.554338	0.64258	0.768091	0.0360833	1.14388	0.16246	0.606009	0.72004	0.678659	0.394768	0.331365	0.151085	0.23038	0.428411	0.351017	0.128915
Cowpea_3	Cowpea	1.14625	1.27301	2.90248	1.92107	0.514211	5.75446	0.861043	2.59413	4.72991	3.75915	3.2631	4.29366	1.58595	1.47765	3.04922	2.45561	1.04419
Cowpea_4	Cowpea	1.37611	1.69335	2.8143	3.16088	0.930371	8.90931	2.49975	44.5928	14.247	9.36641	3.15636	2.76422	0.878509	2.39552	3.3346	2.68193	1.11846
Tobacco_1	Tobacco	2.04513	1.98974	4.83227	1.41423	1.98607	1.01877	2.32365	0.86204	2.38129	1.80842	1.94589	2.52984	1.87337	2.77754	1.58566	2.42902	1.61041
Tobacco_2	Tobacco	1.54634	2.97444	6.10359	1.9953	1.27057	4.88613	2.5778	1.17628	2.91566	1.02621	2.76896	3.56256	2.30784	3.17224	1.63756	2.53431	1.91538
Tobacco_3	Tobacco	1.63839	3.03583	5.5244	1.42898	0.758396	4.00839	2.97443	1.64507	3.24205	1.23003	2.94704	4.12842	1.94643	4.07145	2.21863	2.69965	1.65558

## Sheet: Data from Figure 5d
Gentoype	Label	Isobutyric acid	Lactate	Urea	Glycine	Fumarate	Serine	Malate	Xylose	Aspartate	Pyroglutamate	GABA	Erythronic acid	Glutamate	Citrate	Glucose	myo-Inositol	Sucrose
Cowpea_1	Cowpea			0.589767	1.0443	0.269438	1.17562	0.406524	14.7513	2.42292	2.33319	0.655736	0.292605	0.398019	0.364871	0.752334	0.504005	0.231418
Cowpea_2	Cowpea	0.552607	0.471427	0.808133	0.889605	0.173448	1.93991	0.297103	4.78409	2.14655	1.68226	0.744228	0.692624	0.429654	0.347237	0.785754	0.589548	0.204898
Cowpea_3	Cowpea	1.16156	1.54315	3.05381	3.6881	0.901477	10.4282	1.66172	18.1156	9.04801	6.47785	2.45919	1.68903	1.12707	1.49313	2.34358	1.64501	0.734219
Cowpea_4	Cowpea	1.01501	1.19418	2.17624	2.32469	0.827154	5.59174	1.80539	14.8487	9.57204	5.52072	2.23393	1.769	1.66493	1.42416	2.3091	1.69038	0.736624
Tobacco_1	Tobacco	0.513903	0.643556	0.861862	0.613357	0.387584	1.42952	0.684096	1.62477	0.856948	0.404259	0.615541	0.714424	0.4638	0.905757	0.47503	0.591798	0.473104
Tobacco_2	Tobacco	0.592523	0.740836	1.92512	0.710752	0.337737	1.76632	0.768323	2.25653	0.978084	0.412484	0.756779	1.05264	0.542313	1.0217	0.434914	0.70236	0.565359
Tobacco_3	Tobacco	0.424318	0.467986	0.643478	0.447776	0.347957	1.20771	0.613515	1.47156	0.792884	0.363028	0.567061	0.85896	0.39869	0.787066	0.30002	0.561187	0.46566

## Sheet: Data from Figure 5e
Gentoype	Label	Isobutyric acid	Lactate	Urea	Glycine	Fumarate	Serine	Malate	Xylose	Aspartate	Pyroglutamate	GABA	Erythronic acid	Glutamate	Citrate	Glucose	myo-Inositol	Sucrose
Cowpea_1	Cowpea	1.05567		2.03725	2.00463	0.302038	5.98812	0.749889	18.0989	6.27426	4.53132	0.866905	1.15181	0.44412	0.790831	1.37342	0.899006	0.45354
Cowpea_2	Cowpea	0.926203	0.401303	0.384994	2.46809	0.881078	5.06271	0.845681	57.0028	7.88165	3.95339	1.01824	0.698536	0.362214	0.691442	1.72569	0.935508	0.498448
Cowpea_3	Cowpea	1.54392	1.82039	4.04774	3.32581	0.209601	13.7181	0.710097	23.4029	6.99686	4.81887	1.19004	1.39225	0.548825	0.735831	1.67776	1.0652	0.605767
Cowpea_4	Cowpea	0.764366	1.25297	2.56494	3.63671	0.902552	9.54042	1.55068	22.1838	10.4288	6.60144	1.78815	1.61851	1.13833	1.07762	2.28615	1.42246	0.675079
Tobacco_1	Tobacco	1.74677	2.61874	10.4868	2.62737	1.69449	3.27637	2.66788	1.02784	2.2588	1.90852	2.62262	3.73272	2.49576	3.83295	2.13749	3.0017	2.56964
Tobacco_2	Tobacco	2.18529	3.98684	6.16819	1.97038	1.59935	2.57101	3.02867	1.07976	1.7064	1.6616	2.72525	3.94188	1.90284	4.25238	2.06041	2.85188	1.73588
Tobacco_3	Tobacco	2.44317	3.26503	6.83216	2.2841	1.30119	6.11016	2.22376	1.1896	3.42845	1.5309	2.26348	3.32744	0.986785	2.52674	1.54885	2.34163	1.54474

## Sheet: Data from Figure 7
Samples	Label	Lactate	Urea	Glycine	Fumarate	Serine	Malate	Aspartate	GABA	Glutamate	Citrate	Glucose	myo-Inositol	Sucrose
Cowpea_BL10_1	Cowpea_BL10	0.775806	0.59506	0.3179	0.114552	0.780715	0.274409	0.460184	0.92072	0.45336	0.375634	0.378574	0.686639	0.704982
Cowpea_BL10_2	Cowpea_BL10	0.837745	0.584068	0.507442	0.140389	3.02648	0.282416	0.739232	1.00857	0.428617	0.384065	0.437531	0.915065	0.807877
Cowpea_BL10_3	Cowpea_BL10	1.15155	1.62192	6.7191	0.274703	2.66381	0.503453	1.2383	1.33561	1.22733	0.71421	0.552548	0.916906	0.882019
Cowpea_BL10_4	Cowpea_BL10	1.10017	1.55062	5.35663	0.599601	3.08365	0.657836	1.66325	1.31823	1.13071	0.626383	0.725855	0.762884	0.932634
Cowpea_BL20_1	Cowpea_BL20	0.735221	0.922035	0.60366	0.487401	2.08298	0.891002	2.20083	1.35287	1.89899	0.941963	0.690697	0.93402	0.770157
Cowpea_BL20_2	Cowpea_BL20	0.592187	0.538482	0.429924	0.600342	0.72823	1.26779	1.70159	1.53077	1.89872	1.14697	0.88469	1.13804	1.17669
Cowpea_BL20_3	Cowpea_BL20	0.560974	0.254608	0.270653	0.134715	0.981489	0.520791	0.975403	0.557208	0.466796	0.587923	0.284369	0.460307	0.560924
Cowpea_BL20_4	Cowpea_BL20	0.682644	0.54745	0.619824	0.500747	2.07912	0.549226	1.86007	0.948535	0.772893	0.861335	0.409711	0.766335	0.782603
Cowpea_BL60_1	Cowpea_BL60		2.03725	2.00463	0.302038	5.98812	0.749889	6.27426	0.866905	0.44412	0.790831	1.37342	0.899006	0.45354
Cowpea_BL60_2	Cowpea_BL60	0.401303	0.384994	2.46809	0.881078	5.06271	0.845681	7.88165	1.01824	0.362214	0.691442	1.72569	0.935508	0.498448
Cowpea_BL60_3	Cowpea_BL60	1.82039	4.04774	3.32581	0.209601	13.7181	0.710097	6.99686	1.19004	0.548825	0.735831	1.67776	1.0652	0.605767
Cowpea_BL60_4	Cowpea_BL60	1.25297	2.56494	3.63671	0.902552	9.54042	1.55068	10.4288	1.78815	1.13833	1.07762	2.28615	1.42246	0.675079
Tobacco_BL10_1	Tobacco_BL10	0.354353	0.357455	0.412827	0.679885	0.361991	0.718207	0.50859	0.518716	0.543919	0.800418	0.357805	0.622643	0.616819
Tobacco_BL10_2	Tobacco_BL10	0.462426	0.269602	0.795231	0.57255	0.126843	0.753092	0.482971	0.717552	0.516758	0.906058	0.479555	0.809234	0.759866
Tobacco_BL10_3	Tobacco_BL10	0.411119	0.830902	1.08701	0.557593	2.1374	0.697167	1.10256	0.708202	0.866098	0.905408	0.457006	0.62877	0.680618
Tobacco_BL20_1	Tobacco_BL20	1.85317	3.75041	1.50404	1.65509	3.39298	2.80492	2.58385	2.82604	2.056	3.36228	2.12266	2.7408	1.97348
Tobacco_BL20_2	Tobacco_BL20	2.1242	5.78164	1.57302	1.60874	2.78525	3.20115	2.26311	3.77406	3.52962	4.24964	3.08355	3.29815	2.37678
Tobacco_BL20_3	Tobacco_BL20	3.88316	6.79659	2.96123	1.46055	5.22948	2.50375	2.90093	2.8244	1.9291	3.18447	2.29641	2.27429	1.17523
Tobacco_BL20_4	Tobacco_BL20	2.71523	3.46917	1.30187	1.19701	0.867605	3.3245	0.696788	3.0629	0.646552	4.57159	2.91882	3.03698	2.02696
Tobacco_BL60_1	Tobacco_BL60	2.61874	10.4868	2.62737	1.69449	3.27637	2.66788	2.2588	2.62262	2.49576	3.83295	2.13749	3.0017	2.56964
Tobacco_BL60_2	Tobacco_BL60	3.98684	6.16819	1.97038	1.59935	2.57101	3.02867	1.7064	2.72525	1.90284	4.25238	2.06041	2.85188	1.73588
Tobacco_BL60_3	Tobacco_BL60	3.26503	6.83216	2.2841	1.30119	6.11016	2.22376	3.42845	2.26348	0.986785	2.52674	1.54885	2.34163	1.54474
Tobacco_Dark10_1	Tobacco_Dark10	1.49598	0.613487	0.432024	11.5123	0.411796	1.23263	0.804779	0.429619	0.906053	1.58994	0.0606692	0.726092	0.545348
Tobacco_Dark10_2	Tobacco_Dark10	1.79519	1.72025	0.65296	7.09527	0.620606	1.39158	0.857235	0.412152	1.15221	1.40412	0.0768586	0.773511	0.612241
Tobacco_Dark10_3	Tobacco_Dark10	1.34354	0.973628	0.646723	10.0547	0.63467	1.24324	1.162	0.513515	1.10818	1.10498	0.0766871	0.74212	0.693659
Tobacco_Dark10_4	Tobacco_Dark10	1.8433	1.13498	0.4521	15.0237	0.509621	1.38097	1.00783	0.5708	1.06253	1.83404	0.0687304	0.938223	0.722416
Tobacco_Dark20_1	Tobacco_Dark20	2.00553	2.0636	0.669403	10.892	0.849427	0.651273	1.08138	0.362375	1.01182	1.1174	0.0472958	0.418502	0.296299
Tobacco_Dark20_2	Tobacco_Dark20	1.12266	0.90691	0.415079	15.3422	0.505575	0.660435	1.13186	0.442674	0.84358	0.621661	0.0854508	0.423267	0.290615
Tobacco_Dark20_3	Tobacco_Dark20	1.68002	40.2696	0.349877	12.4245	0.732942	0.440566	1.14834	0.379456	0.989099	0.906221	0.0461	0.326014	0.259289
Tobacco_Dark20_4	Tobacco_Dark20	1.31473	1.91328	0.55663	9.24115	0.743108	0.482208	1.15355	0.334185	0.926422	0.739991	0.054871	0.31907	0.248973
Tobacco_Dark60_1	Tobacco_Dark60	1.13897	0.863819	0.388017	7.65246	0.557415	0.974426	1.09448	0.341418	0.939792	1.74559	0.0555689	0.654372	0.345985
Tobacco_Dark60_2	Tobacco_Dark60	1.41345	1.02671	0.538264	13.8824	0.814726	0.823581	1.19412	0.349714	1.06251	0.918634	0.046713	0.575635	0.398922
Tobacco_Dark60_3	Tobacco_Dark60	3.25334	3.46258	0.844538	8.56339	1.23132	1.02709	1.58748	0.359621	1.62792	1.44865	0.060691	0.856984	0.504891
Tobacco_Dark60_4	Tobacco_Dark60	1.79391	1.73801	0.636035	13.6634	0.946673	1.67696	1.69933	0.475798	1.55876	1.47184	0.0964081	1.31953	0.57324
Tobacco_WL10_1	Tobacco_WL10	1.54625	1.72295	0.564154	11.0275	0.878941	1.01655	1.35132	0.409516	1.10135	1.00131	0.0575539	0.694435	0.43676
Tobacco_WL10_2	Tobacco_WL10	1.24696	1.15633	0.29858	10.2579	0.461323	0.530842	0.939199	0.376556	0.660959	0.943388	0.0352305	0.356043	0.322462
Tobacco_WL10_3	Tobacco_WL10	1.12307	1.05509	0.278208	9.89495	0.426967	0.705867	1.23886	0.333927	0.792343	0.948603	0.0402966	0.464684	0.322837
Tobacco_WL10_4	Tobacco_WL10	1.22202	1.11399	0.445755	12.7382	0.568348	1.19792	1.21959	0.41234	0.916014	1.01503	0.0578281	0.592764	0.372857
Tobacco_WL20_1	Tobacco_WL20	1.69499	2.27861	0.422763	9.08364	0.801764	0.814282	1.18457	0.448602	1.05644	1.07242	0.0509103	0.541131	0.370321
Tobacco_WL20_2	Tobacco_WL20	0.951817	0.80061	0.412405	15.1184	0.606323	0.884584	1.1171	0.405667	0.844865	0.884806	0.0461659	0.575418	0.341512
Tobacco_WL20_3	Tobacco_WL20	1.15723	0.888514	0.322886	12.7085	0.552594	0.663304	0.979944	0.36272	0.799341	0.977729	0.0408719	0.430658	0.293626
Tobacco_WL20_4	Tobacco_WL20	1.53611	1.34701	0.519856	14.4754	0.582476	0.781091	1.2873	0.382293	0.863289	0.774059	0.0418993	0.492449	0.283193
Tobacco_WL60_1	Tobacco_WL60	3.46942	2.13118	0.777212	14.2354	1.4875	0.525861	1.72597	0.338068	1.33356	0.617489	0.0304586	0.327785	0.214454
Tobacco_WL60_2	Tobacco_WL60	1.66863	1.18099	0.563778	12.6708	0.96084	0.48491	1.40644	0.293765	1.09996	0.828878	0.0462507	0.370367	0.196083
Tobacco_WL60_3	Tobacco_WL60	2.36185	1.78203	0.656109	11.2491	1.25351	0.642927	1.67615	0.298046	1.34531	0.725848	0.0442973	0.443589	0.211494
Tobacco_WL60_4	Tobacco_WL60	1.86212	1.52889	0.54745	6.02786	1.15166	0.682977	1.43168	0.293401	1.3193	0.899561	0.0538829	0.501376	0.230186

## Sheet: Data from Figure S4
Label	Lactate	Benzoic_acid	Serine_OAcetyl	Phosphoric_acid	Glycine	Glycerate	Fumarate	Malate	Pyroglutamate	GABA	Erythronic_acid	Citrate	Fructose	Glucose	Mannitol	myo_inositol	Sucrose
0	0.95223	0.0469757	0.0851417	0.487047	0.0459212	0.00177871	0.0516247	0.0261121	0.0500514	0.0227052	0.00950634	0.0584987	0.0327687	0.203309	0.889216	0.0501836	0.0243267
0	0.292057	0.0462244	0.0926344	0.85139	0.0296117	0.00166943	0.0552763	0.0305575	0.0382895	0.0307404	0.0117312	0.0844266	0.0323517	0.162906	0.905543	0.0512556	0.0208766
0	0.264725	0.0419872	0.109877	0.664959	0.0366479	0.00188974	0.0905407	0.0333364	0.0331348	0.0314588	0.0153967	0.0896776	0.035806	0.210107	0.783551	0.0540084	0.0299558
0	0.359005	0.0508164	0.147382	0.618577	0.0259607	0.00187013	0.0880467	0.0239957	0.0367497	0.026783	0.0141149	0.0777976	0.041164	0.200246	0.871754	0.0520876	0.0279245
60	0.221475	0.00950075	0.019202	0.270227	0.0229308	0.000424006	0.0271082	0.0158697	0.02665	0.00665102	0.00699511	0.0286304	0.0197697	0.0710016	0.242825	0.0230803	0.0115323
60	0.212856	0.00886815	0.0219327	0.336373	0.0190444	0.00204585	0.0260688	0.0194739	0.0284978	0.00735714	0.00666839	0.0312829	0.0185357	0.0701031	0.237009	0.0232038	0.0103109
60	0.156058	0.0121548	0.0367471	0.447625	0.0239908	0.00104301	0.0437324	0.0217024	0.0250552	0.00817977	0.00923306	0.0470912	0.0188874	0.0913436	0.25666	0.0254609	0.0123968
60	0.209758	0.00854824	0.0406163	0.377819	0.025004	0.00192746	0.0272448	0.0204066	0.0329949	0.00592737	0.00578205	0.0386347	0.0169359	0.0741282	0.245475	0.0216523	0.0103398
